# Supplementary material for: Persistence of Symptoms and Long-Term Recovery in Hospitalized COVID-19 Patients: Results from a Five-Year Follow-Up Cohort
Source: Infect Dis Rep. 2026 Jan 9;18(1):8. doi: 10.3390/idr18010008 (PMC12821513; doi:10.3390/idr18010008)
Supplement: Supplementary file 1 [file idr-18-00008-s001.zip]

Archive with 1 entries (1 files):
- idr-4017266-supplementary.pdf
